# Supplementary material for: Enhanced production of hydroxy fatty acids in Arabidopsis seed through modification of multiple gene expression
Source: Biotechnol Biofuels Bioprod. 2022 Jun 18;15:66. doi: 10.1186/s13068-022-02167-1 (PMC9206371; doi:10.1186/s13068-022-02167-1)
Supplement: Supplementary file 1 — Additional file 1: Table S1. Fatty acid composition of T2 seeds from pCam5 T1 plants. Table S2. Fatty acid composition of T3 seeds from pCam5 1 and pCam5 4 independent T2 plants (n = T3 line number). Table S3. Fatty acid composition of T4 seeds from pCam5 1–12, pCam5 1–16 and pCam5 4–5 independent T3 plants (n = T4 line number). Table S4. Fatty acid composition of T5 seeds from pCam5 1–12-8, pCam5 1–16-7, pCam5 1–16-8 and pCam5 4–5-2 independent T4 plants (n = T5 line number). Table S5. Fatty acid composition of T2 seeds pCam5-atfae1 1–12 and pCam5-atfae1 1–16 independent T3 plants (n = T2 pCam5-atfae1 line number). Table S6. Fatty acid composition of T3 seeds from pCam5-atfae1 5, pCam5-atfae1 9 and pCam5-atfae1 28 independent T2 plants (n = T3 pCam5-atfae1 line number). Table S7. Fatty acid composition of T4 seeds from pCam5-atfae1 5–9, pCam5-atfae1 28–3 independent T3 plants (n = T4 pCam5-atfae1 line number). Table S8. Promoter–gene–terminator was linked by infusion method and primer list used for pUC19 subcloning. Table S9. Primers were used in this study. [file 13068_2022_2167_MOESM1_ESM.xlsx]

## Sheet: Table S1
Table S1. Fatty acid composition of T2 seeds from pCam5 T1 plants.
Fatty acids	WT	Transgenic lines (n=T2 line number)
		pCam5 n
		1	2	3	4	ave	SD
16:0	8.95174	9.4368	8.1318	8.58673	11.2398	9.34878	1.37179
18:0	2.20078	3.488	3.0549	3.12126	4.5861	3.56257	0.70844
18:1	15.6907	15.9174	20.6172	22.0324	11.2273	17.4486	4.90239
18:2	30.15	26.5532	23.501	23.3386	17.6956	22.7721	3.69326
18:3	18.228	11.6182	13.5148	11.4856	9.4077	11.5066	1.6784
20:0	1.71378	2.73436	2.01556	1.88439	3.87921	2.62838	0.913762
20:1	17.8453	16.667	19.0934	19.5299	14.2807	17.3928	2.42702
20:2	3.64388	2.43563	1.66037	1.37864	5.10799	2.64565	1.70131
22:1	1.54071	2.81857	2.25303	1.45107	4.25795	2.69516	1.18332
18:1-OH	0	5.53728	3.8589	4.31603	14.7399	7.11303	5.13371
18:2-OH	0	1.92009	1.90461	2.27112	1.34633	1.86054	0.382305
20:1-OH	0.0351767	0.873523	0.394432	0.604154	2.23139	1.02588	0.827255
HFA	0.0422153	8.33089	6.15794	7.19131	18.3176	9.99945	5.61603

## Sheet: Table S2
Table S2. Fatty acid composition of T3 seeds from pCam5 1 and pCam5 4 independent T2 plants (n=T3 line number).
Fatty acids	WT	pCam5 1-n															pCam5 4-n
		1	3	4	5	7	8	9	12	13	16	18	20	21	ave	SD	1	2	4	5	6	7	8	9	10	11	12	13	14	15	16	17	18	19	20	21	ave	SD
16:0	8.95174	9.01062	9.68589	9.22059	8.96637	8.45277	8.74176	8.97607	14.409	12.5533	13.6105	11.4416	11.4693	11.0393	10.5829	1.9932	11.7012	13.4634	9.86928	12.0568	8.87135	11.1838	10.8125	10.9995	11.5741	11.2629	14.6966	10.9625	10.6648	10.3707	9.90891	10.0059	9.72201	9.17211	13.2756	10.1662	11.037	1.47128
18:0	2.20078	3.00072	3.06636	3.66276	4.07642	3.73623	3.58126	3.40414	4.88126	3.79357	4.51306	3.9944	3.57477	3.61629	3.76163	0.521351	4.09346	4.23834	4.42591	4.86961	3.53108	3.81517	3.60836	3.71881	3.81724	4.06801	5.21445	3.67861	3.81758	3.64181	3.09719	3.47868	3.35036	3.60389	5.12232	3.63079	3.94108	0.573985
18:1	15.6907	25.0131	23.0203	24.6364	26.6191	26.6255	26.7053	24.5203	14.2949	14.5749	16.7462	16.5047	17.756	17.8191	21.1412	4.8862	18.2172	15.6307	22.2806	19.8643	25.3159	20.045	20.091	19.7828	17.6252	17.8829	16.3319	19.6185	21.1597	20.2619	22.3203	21.0967	22.1725	24.499	18.4689	22.8491	20.2757	2.52805
18:2	30.15	20.7685	21.2714	20.4924	16.7292	21.608	21.1725	21.6025	21.59	24.9662	20.1997	23.4162	23.3379	22.7478	21.531	1.97484	21.757	23.8194	16.8047	17.4251	20.0949	22.3323	22.6204	21.6946	23.8124	23.807	18.838	21.5453	20.4249	21.489	21.4888	21.8173	21.9901	20.0192	18.0695	20.7918	21.0321	2.01827
18:3	18.228	9.02623	9.21657	9.15934	6.29549	9.17233	8.9002	9.34265	6.6771	10.7404	6.42457	10.3864	9.99626	9.98879	8.87126	1.47984	8.93721	9.83617	5.06585	5.07896	8.03689	8.65488	9.51766	8.89322	9.64248	9.78752	5.53452	8.84323	8.12653	8.74853	9.03866	9.01868	8.96681	8.01256	5.16206	8.26655	8.15845	1.60355
20:0	1.71378	2.10199	2.11371	2.26723	2.33257	2.31692	2.31891	2.18493	1.96541	2.2645	1.8695	2.25304	2.09111	2.21503	2.17653	0.142403	2.37885	2.35925	2.01557	2.00438	1.98545	2.18709	2.07794	2.19142	2.24849	2.25706	2.15817	2.11884	2.1015	2.15425	2.01662	2.0781	2.06749	1.98784	2.1237	2.13723	2.13246	0.113818
20:1	17.8453	17.5013	17.0682	16.8129	16.0411	16.6583	16.6854	17.277	11.5655	14.4715	11.2917	14.9984	14.8517	15.0579	15.4062	2.02867	15.1739	13.8242	14.5275	13.7888	18.0946	15.5325	15.4348	15.6996	14.6425	16.2303	12.4732	15.5679	15.1018	15.8145	16.1005	15.6052	16.2799	18.6977	13.1491	16.5292	15.4134	1.485
20:2	3.64388	2.88591	2.65312	2.54369	1.52103	2.37947	2.41525	2.52816	1.78813	2.7003	1.863	2.56286	2.50814	2.61277	2.38168	0.402342	2.55126	2.25599	1.88303	1.67829	0.350996	2.32509	2.38731	2.29628	2.31511	1.97229	1.39014	2.29291	2.16745	2.22785	2.22853	2.18737	2.18882	0.335433	1.7655	2.22736	1.95135	0.613023
22:1	1.54071	1.20357	1.00065	0.917901	0.521919	0.748361	1.05704	1.07176	0.343433	0.990664	0.525059	0.89122	0.823831	1.00502	0.853879	0.253399	0.873112	0.681125	0.511584	0.411122	0.675391	0.861714	0.847635	0.805221	0.796792	0.756069	0.542107	0.782035	0.698108	0.771569	0.799715	0.732901	0.810768	0.684837	0.392243	0.867769	0.715091	0.145101
18:1-OH	0	6.88061	7.71565	7.65938	13.116	6.25014	6.35096	6.72379	17.6864	9.59004	17.7264	9.77376	9.82523	9.99109	9.94534	3.95007	11.1689	11.4371	17.9071	18.5706	9.92259	10.4014	9.78605	10.85	10.7381	9.63842	19.21	10.9612	12.1544	10.9977	9.5802	10.4949	9.63663	10.0834	18.8542	9.71785	12.1055	3.42419
18:2-OH	0	1.78672	2.16532	1.82158	2.26684	1.43653	1.26115	1.55034	2.20511	1.87061	2.7542	2.28386	2.36073	2.57821	2.02625	0.447693	1.90382	1.1157	2.77873	2.24308	2.08652	1.44582	1.74608	1.80247	1.45649	1.2218	1.40571	2.32981	2.31898	2.21327	2.26848	2.24337	1.66734	1.87256	1.57001	1.71699	1.87035	0.433593
20:1-OH	0.0351767	0.820772	1.02284	0.805827	1.51396	0.615352	0.810178	0.818355	2.59381	1.48398	2.47609	1.49355	1.40495	1.32877	1.32219	0.623899	1.24405	1.33864	1.93017	2.00889	1.03432	1.21518	1.07039	1.26606	1.33111	1.11584	2.20518	1.29919	1.26429	1.30897	1.15215	1.24095	1.14725	1.03142	2.04677	1.09919	1.3675	0.364126
HFA	0.0422153	9.4881	10.9038	10.2868	16.8968	8.30203	8.42228	9.09248	22.4853	12.9446	22.9567	13.5512	13.5909	13.8981	13.2938	4.89061	14.3168	13.8915	22.616	22.8226	13.0434	13.0624	12.6025	13.9185	13.5257	11.9761	22.8209	14.5902	15.7376	14.5199	13.0008	13.9792	12.4512	12.9873	22.471	12.534	15.3434	3.8658
* pCam5 1 T3 seeds were segregated and pCam5 1-12 and pCam5 1-16 reached 22-23% HFA, which might be homozygous line
* pCam5 4 T3 seeds were segregated and pCam5 4-4, pCam5 4-5, pCam5 4-12 and pCam5 4-20 reached 22-23% HFA, which might be homozygous line

## Sheet: Table S3
Table S3. Fatty acid composition of T4 seeds from pCam5 1-12, pCam5 1-16 and pCam5 4-5 independent T3 plants (n=T4 line number).
Fatty acids	pCam5 1-12-n										pCam5 1-16-n										pCam5 4-5-n
	1	2	3	4	5	6	7	8	ave	SD	1	2	4	5	6	7	8	9	ave	SD	1	2	3	4	5	6	7	8	ave	SD
16:0	11.666	12.1853	11.0439	11.6101	11.9503	12.4633	12.8554	11.453	11.9034	0.583758	11.6672	11.5388	10.8983	11.3742	13.2141	14.3385	12.0732	13.0577	12.2702	1.1595	13.4782	15.4077	13.3679	17.2076	17.056	13.3343	12.0908	17.4535	14.9245	2.11994
18:0	4.51996	5.40073	5.74861	4.96266	6.26715	5.35468	5.85787	5.46049	5.44652	0.53948	5.13854	5.22088	5.2333	5.0142	4.92509	5.88304	5.63313	7.70462	5.5941	0.910274	5.65597	6.2612	5.73644	5.95549	6.23753	5.19287	7.59907	6.064	6.08782	0.703596
18:1	18.0582	17.5076	17.7128	18.9543	16.7992	18.195	17.4113	18.8981	17.9421	0.741162	17.4119	19.4426	18.0251	19.8646	17.5977	17.4594	18.9674	16.8912	18.2075	1.08097	17.249	13.917	15.6521	13.939	16.3377	16.3354	16.0052	13.7122	15.3934	1.35147
18:2	20.0122	18.5961	18.5998	17.5519	18.4915	18.2811	17.9741	17.8278	18.4168	0.748911	19.3309	17.8129	18.6327	17.6518	17.4154	17.0507	16.9621	18.0734	17.8662	0.802702	17.8409	19.3133	19.075	18.788	17.7823	18.9849	18.3208	19.0876	18.6491	0.592723
18:3	6.03272	6.81219	6.45566	6.06821	6.2965	6.19422	6.35781	6.41951	6.3296	0.248868	6.85528	6.31362	7.50238	6.25343	6.62443	5.95222	5.41894	7.42322	6.54294	0.711973	5.42455	6.18548	5.8918	5.67231	6.07139	5.91474	7.30648	6.05237	6.06489	0.557156
20:0	1.26706	2.05076	2.14174	1.86489	2.1959	1.97314	2.09718	2.02354	1.95178	0.294866	1.98549	1.99329	2.13637	1.94952	1.91054	2.08636	1.91882	2.49131	2.05896	0.19162	1.99644	2.32595	2.13183	2.13555	2.2981	1.91618	3.00005	2.06192	2.23325	0.339449
20:1	11.3521	11.4561	11.5105	11.8239	11.1495	11.1432	10.8109	11.3737	11.3275	0.30041	11.5712	11.6425	11.6378	11.8231	13.8797	10.3761	10.7515	9.86879	11.4439	1.21129	11.833	9.2017	11.4967	9.53279	9.80828	11.8517	11.7995	9.81606	10.6675	1.17284
20:2	0.0745918	0.78309	0.755368	0.602305	1.14654	0.67528	1.23482	0.721529	0.74919	0.354117	0.717969	0.733054	1.46323	0.65789	0.378419	1.23736	1.08316	0.814386	0.885683	0.350906	1.07022	1.42301	1.18608	1.21822	1.33092	1.06984	1.71235	1.18278	1.27418	0.213796
22:1	0.481854	0.792831	0.751714	0.78887	0.624754	0.510765	0.662184	0.637073	0.656256	0.118521	0.594859	0.576531	0.643212	0.631125	0.462138	0.508182	0.572857	0.771589	0.595062	0.0932233	0.651121	0.69454	0.652221	0.693134	0.599952	0.684888	0.767573	0.678105	0.677692	0.0478854
18:1-OH	19.6732	17.6962	18.5125	18.6615	19.2057	18.7903	18.8359	18.5163	18.7364	0.572817	17.4621	18.2657	16.6793	18.0208	17.1771	19.381	20.3717	18.0011	18.1699	1.20019	19.8404	20.726	19.6903	20.4153	18.4043	19.0035	17.3668	19.4976	19.368	1.09226
18:2-OH	3.35079	3.62071	3.64827	4.14705	2.8888	3.29011	2.86969	3.72967	3.44313	0.43413	3.94884	3.62431	4.13345	3.88869	3.56949	2.74057	3.01689	2.17499	3.38716	0.680124	2.10373	1.60842	2.02813	1.41825	1.64879	2.77802	1.74909	1.62543	1.86998	0.430948
20:1-OH	3.51123	3.09843	3.11895	2.96443	2.98424	3.12887	3.03283	2.93932	3.09729	0.182192	3.31566	2.83583	3.01486	2.87058	2.84594	2.98654	3.2302	2.72771	2.97842	0.203851	2.85656	2.93573	3.09155	3.02439	2.42473	2.93364	2.28226	2.76846	2.78967	0.288804
HFA	26.5352	24.4153	25.2797	25.7729	25.0787	25.2093	24.7384	25.1853	25.2769	0.645206	24.7266	24.7258	23.8277	24.7801	23.5925	25.1081	26.6188	22.9038	24.5354	1.12461	24.8007	25.2702	24.81	24.8579	22.4778	24.7152	21.3982	23.8914	24.0277	1.37582
* pCam5 1-12, pCam5 1-16 and pCam5 4-5 three independent T3 plants were all homozygous lines that showed 21-26% HFA

## Sheet: Table S4
Table S4. Fatty acid composition of T5 seeds from pCam5 1-12-8, pCam5 1-16-7, pCam5 1-16-8 and pCam5 4-5-2 independent T4 plants (n= T5 line number).
Fatty acids	Col-0					fae1	CL37				pCam5 1-12-8-n								pCam5 1-16-7-n												pCam5 1-16-8-n													pCam5 4-5-2-n
	1	2	3	ave	SD	1	1	2	ave	SD	1	2	3	4	5	6	ave	SD	1	2	3	4	5	6	7	8	9	10	ave	SD	1	2	3	4	5	6	7	8	9	10	11	ave	SD	1	2	3	4	5	ave
16:0	8.17201	7.96714	8.11754	8.08556	0.106109	11.1	14.0212	17.5616	15.7914	2.50348	10.2806	11.4952	10.4913	10.7316	10.8071	10.5969	10.7338	0.416664	10.2904	11.092	9.82965	10.4335	10.0494	10.3631	11.3516	10.0189	9.10559	9.50278	10.2037	0.673929	9.59939	9.15566	9.82714	13.6271	9.00809	10.2856	9.56807	9.71423	9.19726	11.1174	10.9148	10.1832	1.33243	13.1726	13.4385	12.9174	15.2126	12.3184	13.4119
18:0	3.15865	3.1457	3.1523	3.15222	0.00647633	4.8	5.7987	4.33574	5.06722	1.03447	5.45882	5.69426	5.28029	5.54664	5.72419	5.46076	5.52749	0.165618	5.40945	5.65179	5.04985	4.93791	5.18699	5.10833	6.58806	5.14193	4.67126	4.4944	5.224	0.582101	5.12483	4.84681	5.21106	6.34273	4.8523	5.35093	5.02057	4.86612	4.85354	5.88392	5.50775	5.26005	0.486468	5.93241	5.88527	6.0612	6.5017	5.90243	6.0566
18:1	16.8614	17.6218	17.2167	17.2333	0.38046	26.7	33.495	26.8192	30.1571	4.72057	19.6578	16.1358	18.4097	19.2768	18.0607	19.2401	18.4635	1.28641	20.3476	17.8772	21.6197	20.1686	19.9471	20.4999	21.3192	21.0952	22.4703	22.0393	20.7384	1.30299	20.7075	21.1469	21.095	13.6544	22.4793	20.6623	21.9189	19.6544	21.2601	20.272	19.1852	20.1851	2.35834	16.9286	16.3824	17.0709	13.4769	17.8258	16.3369
18:2	29.0012	28.7472	28.9581	28.9022	0.135903	35.4	22.3202	25.3415	23.8308	2.13639	17.986	17.9986	18.9586	17.8853	18.421	17.9082	18.1929	0.423	17.5166	18.3645	17.1714	18.2805	18.0101	17.5295	18.4269	17.9474	17.9599	18.2111	17.9418	0.415089	17.6303	17.5272	17.0871	20.2233	16.616	17.5568	16.6805	18.5355	17.6139	18.6417	17.72	17.8029	1.02412	18.3238	18.9538	18.1484	19.1971	18.2664	18.5779
18:3	18.9358	18.6194	18.6038	18.7197	0.187353	21.3	7.05895	7.69456	7.37675	0.449442	5.54226	6.18186	5.86161	6.679	5.73118	5.67044	5.94439	0.42074	5.13946	5.6948	5.1599	6.06743	5.80258	5.6843	5.34537	5.58496	5.51101	5.69411	5.56839	0.289301	5.76194	5.67504	5.40031	6.41091	5.53531	5.22099	5.51043	6.28525	5.66327	6.04319	5.63684	5.74032	0.36605	4.70971	4.9958	4.53743	5.15823	4.54268	4.78877
20:0	2.14452	2.18976	2.11858	2.15095	0.0360246	0.8	1.54634	1.0234	1.28487	0.369772	2.40163	2.94809	2.57313	2.47147	2.39085	2.54	2.5542	0.206163	2.44567	2.55456	2.34878	2.38313	2.44443	2.4035	2.84862	2.43397	2.35472	2.40407	2.46215	0.147848	2.5818	2.44692	2.52926	2.57997	2.37224	2.28999	2.49121	2.45675	2.53603	2.81094	2.59962	2.5177	0.135496	3.15416	2.16235	2.99818	3.25072	2.87701	2.88848
20:1	18.5148	18.7067	18.7801	18.6672	0.137025	0	0	0.745422	0.372711	0.527093	13.0279	13.0486	13.383	14.1506	12.7769	13.2037	13.2651	0.478154	12.7958	12.2961	12.9085	12.8265	12.8974	12.7842	14.3509	12.9864	12.9712	12.677	12.9494	0.530967	13.4671	13.9258	13.4742	11.1304	14.0861	12.6353	13.5858	13.512	14.0458	14.0812	12.6122	13.3233	0.893147	11.6565	11.7712	12.303	10.3532	12.898	11.7964
20:2	1.69459	1.65327	1.69369	1.68052	0.0236005	0	0	0.328294	0.164147	0.232139	0.535621	1.04817	0.604303	0.66417	0.621549	0.665062	0.689813	0.1819	0.559062	0.684073	0.577651	0.692749	0.592569	0.626155	1.00899	0.500892	0.521773	0.569957	0.633387	0.14589	0.612325	0.539756	0.593042	0.692335	0.527961	0.551178	0.537079	0.624556	0.568708	0.772305	0.671396	0.60824	0.0771423	0.580098	0.719467	0.592753	0.736538	0.680801	0.661931
22:1	1.5171	1.34896	1.35918	1.40841	0.0942644	0	0	0	0	0	1.36944	2.6218	0.889143	1.37149	1.44451	1.14135	1.47296	0.598742	0.593384	0.517164	0.783168	0.919582	0.584557	0.636134	0.430528	0.658432	0.612378	0.690438	0.642576	0.136004	1.09165	0.919679	0.88869	1.18455	0.799503	0.591377	0.739375	0.873531	1.0305	0.544173	0.820095	0.862102	0.196033	1.25536	0.573305	0.516617	0.93422	0.573254	0.770551
18:1-OH	0	0	0	0	0	0	12.9293	13.4457	13.1875	0.365133	17.764	16.7694	17.4728	15.4674	18.0272	17.8159	17.2195	0.963455	18.6535	18.9741	18.2592	17.4126	18.0917	18.2077	13.8005	17.6594	17.3825	17.434	17.5875	1.43729	16.8719	16.7918	17.6151	19.1465	17.0766	18.4876	17.5763	16.5598	16.4618	14.6568	18.3612	17.2369	1.21682	19.7396	20.2884	20.2408	20.9574	19.5578	20.1568
18:2-OH	0	0	0	0	0	0	2.83029	2.70461	2.76745	0.0888706	3.06878	2.89464	3.06742	3.32566	3.11605	2.93826	3.06847	0.15204	3.33415	3.1098	3.4625	3.19513	3.41439	3.47265	2.24628	3.09782	3.6366	3.45349	3.24228	0.390496	3.90911	4.31479	3.48647	2.07385	4.19726	3.4657	3.73585	4.22342	4.15237	2.74239	3.06953	3.57916	0.710464	1.77909	1.78063	1.72708	1.14172	1.88286	1.66228
20:1-OH	0	0	0	0	0	0	0	0	0	0	2.90706	3.16363	3.00871	2.42995	2.87881	2.81933	2.86791	0.246209	2.91497	3.18378	2.82971	2.68247	2.97886	2.68447	2.28305	2.87478	2.80281	2.82923	2.80641	0.234242	2.64211	2.7095	2.79268	2.93391	2.44926	2.90211	2.63602	2.69442	2.61667	2.43394	2.90128	2.70108	0.17112	2.76815	3.04893	2.8863	3.07972	2.67445	2.89151
HFA	0	0	0	0	0	0	15.7596	16.2	15.9798	0.311396	23.7399	22.8276	23.5489	21.223	24.0221	23.5735	23.1558	1.02605	24.9026	25.2677	24.5514	23.2902	24.4849	24.3649	18.3298	23.632	23.8219	23.7168	23.6362	1.9628	23.4231	23.8161	23.8943	24.1543	23.7231	24.8554	23.9481	23.4777	23.2308	19.8332	24.3321	23.5171	1.30326	24.2868	25.1179	24.8542	25.1789	24.1152	24.7106
[truncated: 1 more columns]

## Sheet: Table S5
Table S5. Fatty acid composition of T2 seeds pCam5-atfae1 1-12 and pCam5-atfae1 1-16 independent T3 plants (n=T2 pCam5-atfae1 line number).
Fatty acids	CL37						pCam5 1-12-8						pCam5 1-16-8						pCam5-atfae1 5						pCam5-atfae1 9						pCam5-atfae1 19						pCam5-atfae1 28
	1	2	3	4	ave	SD	1	2	3	4	ave	SD	1	2	3	4	ave	SD	1	2	3	4	ave	SD	1	2	3	4	ave	SD	1	2	3	4	ave	SD	1	2	3	4	ave	SD
16:0	17.9819	17.9684	17.8361	18.0438	17.9576	0.0873848	9.96011	9.086	9.30818	9.89568	9.56249	0.432371	9.74024	9.69892	9.70629	9.46095	9.6516	0.12837	9.73295	9.2621	9.16391	9.07323	9.30805	0.293581	9.27663	9.41742	9.37675	9.40582	9.36915	0.0640124	9.54669	9.07245	9.11157	9.10269	9.20835	0.226179	9.28739	8.54856	8.62731	8.9867	8.86249	0.341482
18:0	6.07343	6.03183	5.89484	6.06634	6.01661	0.0831877	5.35513	5.1006	5.46241	5.49185	5.3525	0.177915	5.92365	5.83651	5.94444	5.50411	5.80218	0.204141	4.76631	5.02839	4.80471	5.03982	4.90981	0.144458	5.02762	4.98474	5.09589	4.9417	5.01249	0.0657398	5.47053	5.12031	5.21013	5.28702	5.272	0.148859	4.71585	5.06609	4.45799	4.76105	4.75025	0.24931
18:1	27.6172	27.5984	27.4019	27.4956	27.5283	0.0998014	19.1605	20.634	20.3842	18.7575	19.734	0.915632	20.1931	19.5938	20.74	20.1823	20.1773	0.468091	32.6173	31.7397	31.272	32.1807	31.9524	0.578068	32.9512	31.7414	32.6573	31.3629	32.1782	0.748918	32.8933	33.0793	32.2251	32.7033	32.7253	0.367083	35.4996	35.6909	35.3011	35.7809	35.5681	0.213197
18:2	23.8996	23.5871	23.6791	24.0371	23.8007	0.205021	19.0001	18.0052	18.3015	18.7858	18.5231	0.452344	16.9675	17.3058	16.5897	17.409	17.068	0.370467	17.4505	17.6193	17.7591	17.4812	17.5775	0.14157	18.7182	19.3577	18.6867	19.4693	19.058	0.413265	17.4029	17.8691	18.3094	17.8991	17.8701	0.37063	16.1102	16.1669	16.2712	15.679	16.0568	0.260566
18:3	7.04806	6.94232	7.47169	7.05084	7.12823	0.234479	6.59221	5.97348	5.70105	6.09764	6.09109	0.372882	5.94857	5.3476	5.07156	5.30462	5.41809	0.373872	5.85041	5.94028	6.1269	5.81299	5.93264	0.140087	6.14856	4.94642	4.73869	5.18619	5.25496	0.62316	6.09012	5.85011	5.91442	5.81161	5.91656	0.123233	6.12297	6.14341	5.86542	5.10412	5.80898	0.486637
20:0	0.517188	0.523339	0.525814	0.531647	0.524497	0.00598934	1.70859	2.15302	1.97605	2.11765	1.98883	0.201869	1.66923	2.19501	2.04087	2.03134	1.98411	0.222922	0.784943	1.01639	0.963727	1.00804	0.943276	0.108056	1.27642	1.14784	1.11373	1.13386	1.16796	0.073648	0.973522	0.931143	0.955443	0.966314	0.956605	0.0185302	1.01165	0.957734	0.944552	0.941784	0.96393	0.0325659
20:1	0	0	0	0	0	0	12.8587	13.9932	13.4732	13.353	13.4195	0.465802	12.164	12.9438	12.5614	13.0865	12.6889	0.414277	0	0.524878	0.811436	0.54776	0.471019	0.339869	0	0.439417	0.456372	0.488791	0.346145	0.231671	0	0.416504	0.407871	0.432478	0.314213	0.209723	0	0	0.81489	0.500114	0.328751	0.400771
18:1-OH	14.019	14.2717	14.2071	13.9353	14.1083	0.157439	18.0378	18.2885	18.4688	18.7202	18.3788	0.288133	19.9651	20.4589	20.7933	20.4854	20.4257	0.342512	22.3968	23.0871	23.1453	22.8712	22.8751	0.339949	21.9837	24.0671	23.8393	23.7647	23.4137	0.961961	21.8309	22.0253	22.3893	22.3635	22.1523	0.270926	22.239	23.0408	23.3032	23.8311	23.1035	0.663468
18:2-OH	2.84351	3.07695	2.98349	2.83938	2.93583	0.115488	3.93796	3.87691	3.87792	3.56745	3.81506	0.167523	3.93211	3.2216	3.19038	3.2194	3.39087	0.361109	6.40074	5.7819	5.95299	5.98505	6.03017	0.262648	4.61768	3.898	4.03528	4.24672	4.19942	0.313569	5.79195	5.63579	5.47674	5.43401	5.58462	0.16322	5.01331	4.38569	4.41436	4.41525	4.55715	0.304412
20:1-OH	0	0	0	0	0	0	3.38892	2.8891	3.04673	3.2132	3.13449	0.215137	3.49645	3.39806	3.36209	3.31636	3.39324	0.0764991	0	0	0	0	0	0	0	0	0	0	0	0	0	0	0	0	0	0	0	0	0	0	0	0
HFA	16.8625	17.3486	17.1906	16.7746	17.0441	0.270655	25.3647	25.0545	25.3935	25.5008	25.3284	0.19175	27.3937	27.0785	27.3458	27.0212	27.2098	0.187198	28.7976	28.869	29.0983	28.8563	28.9053	0.132368	26.6014	27.9651	27.8746	28.0114	27.6131	0.676872	27.6229	27.6611	27.8661	27.7975	27.7369	0.114177	27.2523	27.4265	27.7176	28.2463	27.6607	0.435073

## Sheet: Table S6
Table S6. Fatty acid composition of T3 seeds from pCam5-atfae1 5, pCam5-atfae1 9 and pCam5-atfae1 28 independent T2 plants (n=T3 pCam5-atfae1 line number).
Fatty acids	CL37						pCam5 1-12-8						pCam5 1-16-8						pCam5-atfae1 5-n														pCam5-atfae1 9-n										pCam5-atfae1 28-n
	1	2	3	4	ave	SD	1	2	3	4	ave	SD	1	2	3	4	ave	SD	1	2	3	4	5	6	7	8	9	10	11	12	ave	SD	1	2	3	5	6	7	8	9	ave	SD	1	2	3	4	5	7	8
16:0	17.9819	17.9684	17.8361	18.0438	17.9576	0.0873848	9.96011	9.086	9.30818	9.89568	9.56249	0.432371	9.74024	9.69892	9.70629	9.46095	9.6516	0.12837	12.9108	11.4311	12.0794	11.5406	13.7076	12.0176	11.9596	12.6698	11.1785	11.4536	12.1337	11.4497	12.0443	0.739011	11.6734	12.7971	10.8922	9.95277	9.50638	12.7346	11.7638	10.9437	11.283	1.19385	13.4766	16.4855	12.5192	11.5688	11.0825	11.1984	10.6072
18:0	6.07343	6.03183	5.89484	6.06634	6.01661	0.0831877	5.35513	5.1006	5.46241	5.49185	5.3525	0.177915	5.92365	5.83651	5.94444	5.50411	5.80218	0.204141	6.53854	5.78156	6.22021	5.91095	7.62735	6.17325	6.35465	6.86942	6.24191	6.89795	7.21606	6.44581	6.52314	0.540406	5.80517	6.57974	5.05378	4.50347	4.49123	6.95581	5.98276	5.72859	5.63757	0.904124	6.92854	7.68556	6.31269	6.06138	5.2152	5.4122	4.9666
18:1	27.6172	27.5984	27.4019	27.4956	27.5283	0.0998014	19.1605	20.634	20.3842	18.7575	19.734	0.915632	20.1931	19.5938	20.74	20.1823	20.1773	0.468091	21.4658	28.9013	24.3991	26.3733	25.2224	28.2573	27.3637	25.4176	28.6424	25.7991	23.5173	27.5325	26.0743	2.237	28.7955	29.8832	31.8634	35.2073	36.1823	24.745	28.8648	33.5904	31.1415	3.81061	21.4462	20.6549	27.3743	27.8238	28.2499	27.3992	29.1179
18:2	23.8996	23.5871	23.6791	24.0371	23.8007	0.205021	19.0001	18.0052	18.3015	18.7858	18.5231	0.452344	16.9675	17.3058	16.5897	17.409	17.068	0.370467	19.5583	17.1958	20.3196	19.0586	17.8188	17.599	18.3736	18.6548	16.4685	17.8474	19.8892	18.2393	18.4186	1.13742	17.8741	15.9021	18.1022	17.8195	17.0743	18.8972	17.054	17.9619	17.5857	0.898021	20.5725	19.7314	16.5733	18.0322	18.0417	18.2708	20.2402
18:3	7.04806	6.94232	7.47169	7.05084	7.12823	0.234479	6.59221	5.97348	5.70105	6.09764	6.09109	0.372882	5.94857	5.3476	5.07156	5.30462	5.41809	0.373872	5.87005	5.30612	6.16452	5.837	5.17148	5.42572	5.51096	5.13446	5.53899	6.23703	6.10242	5.40479	5.64196	0.387503	5.2072	5.10624	5.24962	4.965	4.74648	5.47748	5.21388	5.59328	5.1949	0.268291	6.08326	5.78776	5.16989	6.22652	6.17811	6.36271	6.70538
20:0	0.517188	0.523339	0.525814	0.531647	0.524497	0.00598934	1.70859	2.15302	1.97605	2.11765	1.98883	0.201869	1.66923	2.19501	2.04087	2.03134	1.98411	0.222922	1.75955	0.970327	1.00018	1.00723	1.95432	1.03235	1.06332	0.832998	0.929105	1.25968	1.21974	0.942533	1.16428	0.346637	1.03569	2.63498	1.0194	1.08326	1.38378	0.925007	0.894048	1.48456	1.30759	0.576168	1.64601	1.33861	1.1443	0.970569	0.916723	1.07072	1.06743
20:1	0	0	0	0	0	0	12.8587	13.9932	13.4732	13.353	13.4195	0.465802	12.164	12.9438	12.5614	13.0865	12.6889	0.414277	0	0	0	0	0	0	0	0	0	0	0	0	0	0	0	0	0	0	0	0	0	0	0	0	0	0	0	0	0	0	0
18:1-OH	14.019	14.2717	14.2071	13.9353	14.1083	0.157439	18.0378	18.2885	18.4688	18.7202	18.3788	0.288133	19.9651	20.4589	20.7933	20.4854	20.4257	0.342512	28.6396	26.3911	25.6407	25.7744	25.7169	25.611	25.644	26.5566	26.0141	26.1761	26.2427	25.7484	26.1796	0.83853	26.0213	24.9593	23.7332	22.1834	21.711	26.7196	26.6372	20.7039	24.0836	2.35361	26.8495	26.9511	28.1248	24.7837	26.0258	25.6079	22.4439
18:2-OH	2.84351	3.07695	2.98349	2.83938	2.93583	0.115488	3.93796	3.87691	3.87792	3.56745	3.81506	0.167523	3.93211	3.2216	3.19038	3.2194	3.39087	0.361109	3.25744	4.02266	4.1763	4.49789	2.6242	3.88375	3.73022	3.86425	4.98649	4.32909	3.67883	4.23692	3.94067	0.605051	3.58766	2.13741	4.08619	4.28532	4.90456	3.54543	3.58954	3.99369	3.76623	0.800382	2.99746	1.36524	2.78161	4.53306	4.29005	4.67815	4.85135
20:1-OH	0	0	0	0	0	0	3.38892	2.8891	3.04673	3.2132	3.13449	0.215137	3.49645	3.39806	3.36209	3.31636	3.39324	0.0764991	0	0	0	0	0	0	0	0	0	0	0	0	0	0	0	0	0	0	0	0	0	0	0	0	0	0	0	0	0	0	0
HFA	16.8625	17.3486	17.1906	16.7746	17.0441	0.270655	25.3647	25.0545	25.3935	25.5008	25.3284	0.19175	27.3937	27.0785	27.3458	27.0212	27.2098	0.187198	31.897	30.4138	29.817	30.2723	28.4981	29.4947	29.3743	30.4209	31.0006	30.5052	29.9215	29.9854	30.1334	0.85316	29.6089	27.0967	27.8194	26.4687	26.6155	30.265	30.2268	24.6976	27.8498	2.01824	29.8469	28.3164	30.9064	29.3167	30.3158	30.286	27.2953
[truncated: 3 more columns]

## Sheet: Table S7
Table S7. Fatty acid composition of T4 seeds from pCam5-atfae1 5-9, pCam5-atfae1 28-3 independent T3 plants (n=T4 pCam5-atfae1 line number).
Fatty acids	CL37						pCam5 1-12-8						pCam5 1-16-8						pCam5-atfae1 5-9-n																					pCam5-atfae1 28-3-n
	1	2	3	4	ave	SD	1	2	3	4	ave	SD	1	2	3	4	ave	SD	1	2	3	4	5	6	7	8	9	10	11	13	14	15	16	17	18	19	20	ave	SD	1	2	3	4	5	6	7	8	9	10
16:0	17.9819	17.9684	17.8361	18.0438	17.9576	0.0873848	9.96011	9.086	9.30818	9.89568	9.56249	0.432371	9.74024	9.69892	9.70629	9.46095	9.6516	0.12837	12.7661	12.2338	12.0937	11.528	12.3342	13.4593	12.812	12.8455	12.6894	13.1024	12.8864	11.4577	12.4069	12.1297	11.3029	12.5105	12.6419	12.6916	12.3451	12.4335	0.559077	13.8193	11.6713	11.6543	13.7017	11.3711	11.5124	12.7989	11.7344	12.2907	11.6436
18:0	6.07343	6.03183	5.89484	6.06634	6.01661	0.0831877	5.35513	5.1006	5.46241	5.49185	5.3525	0.177915	5.92365	5.83651	5.94444	5.50411	5.80218	0.204141	6.75299	6.42837	6.25712	5.96116	6.22313	6.78792	6.31871	6.18074	6.15416	6.62639	6.9278	5.95613	6.30829	6.05505	5.93842	6.24503	6.97268	6.13525	5.90852	6.32305	0.337778	7.31157	5.78075	6.25554	7.22435	5.8159	5.65819	6.63238	6.32549	6.43622	6.24526
18:1	27.6172	27.5984	27.4019	27.4956	27.5283	0.0998014	19.1605	20.634	20.3842	18.7575	19.734	0.915632	20.1931	19.5938	20.74	20.1823	20.1773	0.468091	25.1985	25.6653	27.0925	28.6425	22.3439	21.8225	22.2517	21.0254	24.3304	22.1769	22.5999	26.4923	23.2885	23.2007	26.6845	21.3147	22.072	21.3808	26.3852	23.8931	2.33252	22.3496	29.9461	27.1818	21.5101	29.5344	28.842	24.3723	28.0027	26.274	28.7539
18:2	23.8996	23.5871	23.6791	24.0371	23.8007	0.205021	19.0001	18.0052	18.3015	18.7858	18.5231	0.452344	16.9675	17.3058	16.5897	17.409	17.068	0.370467	19.1081	19.4743	18.8888	18.2062	22.3762	22.0696	21.5482	22.6813	23.1664	22.1033	21.3464	19.4359	21.6673	21.3806	20.0121	22.8714	21.9252	22.9981	22.3568	21.243	1.55363	20.3131	16.029	18.6439	20.9347	17.2682	17.1345	19.7843	18.4954	19.8796	16.8413
18:3	7.04806	6.94232	7.47169	7.05084	7.12823	0.234479	6.59221	5.97348	5.70105	6.09764	6.09109	0.372882	5.94857	5.3476	5.07156	5.30462	5.41809	0.373872	5.19259	5.33384	5.16959	5.18917	5.92654	5.77035	5.85768	6.3606	6.73573	5.64836	5.35043	5.38384	5.79237	5.9679	5.43557	6.01779	5.65026	6.01038	6.95885	5.77641	0.504022	5.49916	4.36024	5.3972	5.67501	5.03407	4.65743	5.23838	5.30318	5.56721	4.56068
20:0	0.517188	0.523339	0.525814	0.531647	0.524497	0.00598934	1.70859	2.15302	1.97605	2.11765	1.98883	0.201869	1.66923	2.19501	2.04087	2.03134	1.98411	0.222922	1.69321	1.73659	1.44443	1.47885	1.45972	1.49332	1.53209	1.76037	1.41442	1.50113	1.45444	1.52821	1.65807	1.64677	1.46303	1.55994	1.72481	1.66917	1.28523	1.55283	0.129371	1.51767	1.55923	1.45358	1.47201	1.64686	1.68493	1.33651	1.14456	1.14643	1.38511
20:1	0	0	0	0	0	0	12.8587	13.9932	13.4732	13.353	13.4195	0.465802	12.164	12.9438	12.5614	13.0865	12.6889	0.414277	0	0	0	0	0	0	0	0	0	0	0	0	0	0	0	0	0	0	0	0	0	0	0	0	0	0	0	0	0	0	0
18:1-OH	14.019	14.2717	14.2071	13.9353	14.1083	0.157439	18.0378	18.2885	18.4688	18.7202	18.3788	0.288133	19.9651	20.4589	20.7933	20.4854	20.4257	0.342512	25.7327	24.7877	24.5642	24.0872	24.7355	25.2219	25.4549	24.452	21.6687	25.3166	26.1111	25.1281	25.072	24.908	24.1319	25.09	25.1073	25.1328	20.8497	24.608	1.28647	26.2636	27.3069	25.0291	26.7541	25.4835	26.7706	26.1604	24.6765	24.1599	27.0758
18:2-OH	2.84351	3.07695	2.98349	2.83938	2.93583	0.115488	3.93796	3.87691	3.87792	3.56745	3.81506	0.167523	3.93211	3.2216	3.19038	3.2194	3.39087	0.361109	3.55581	4.34012	4.48976	4.90683	4.60083	3.37508	4.22474	4.6941	3.84067	3.52493	3.32357	4.61782	3.80645	4.71121	5.03158	4.39069	3.90591	3.98189	3.91076	4.17015	0.525806	2.92601	3.34651	4.38462	2.72801	3.84593	3.73998	3.67676	4.31775	4.24598	3.49436
20:1-OH	0	0	0	0	0	0	3.38892	2.8891	3.04673	3.2132	3.13449	0.215137	3.49645	3.39806	3.36209	3.31636	3.39324	0.0764991	0	0	0	0	0	0	0	0	0	0	0	0	0	0	0	0	0	0	0	0	0	0	0	0	0	0	0	0	0	0	0
HFA	16.8625	17.3486	17.1906	16.7746	17.0441	0.270655	25.3647	25.0545	25.3935	25.5008	25.3284	0.19175	27.3937	27.0785	27.3458	27.0212	27.2098	0.187198	29.2885	29.1279	29.0539	28.9941	29.3363	28.597	29.6797	29.1461	25.5094	28.8415	29.4346	29.7459	28.8785	29.6193	29.1635	29.4807	29.0132	29.1147	24.7604	28.7782	1.32339	29.1896	30.6534	29.4137	29.4821	29.3294	30.5106	29.8372	28.9943	28.4059	30.5701
[truncated: 6 more columns]

## Sheet: Table S8
Table S8. The promoter-gene-terminator was linked by infusion method and primer list used for pUC19 subcloning.
Construct sets	Genes' component	Primer name	Primer sequence (5'-3')	bp	Tm
Set01	Phaseolin	pUC19-Phas-EZC-F	5'-AGCTCGGTACCCCATTGTACTCCCAGTATCATTATAGTG	39	69
Phas-FAH12-Nos		phas-Spe-EZC-R	5'-CTCTAGAGGATCCCCACTAGTAGTAGAGTAGTATTGAATATGAGTTGGG	49	69.1
	FAH12	Phas-FAH-F	5'-TACTACTCTACTATGTCAGAAGTCGCTCAGCAC	33	65.4
		FAH-R	5'-TTAATACTTGTTCCGGTACCAGAAAACG	28	60.9
	Nos	FAH-Nos-F	5'-AACAAGTATTAAGATCGTTCAAACATTTGGCAATAAAG	38	63.1
		Nos-Puc19-spe-R	5'-AGGATCCCCACTAGTCCGATCTAGTAACATAGATGACACC	40	69.4
Set02	AtFAE	pUC19-AtFAE-EZC-F	5'-AGCTCGGTACCCCTAGTAGATTGGTTGGTTGGTTTCC	37	71.2
AtFAE1-RcPDAT1-2-PinII		AtFAE-R	5'-CTGCTCTGTTTGTGTCGGAAAATAATGG	28	62.2
	RcPDAT1-2	AtFAE-RcPDAT1-F	5'-CAAACAGAGCAGATGTCGATTTTGAGACGGAGATTAAG	38	67.3
		RcPDAT1-R	5'-CTATAGCGGCAAGTTGATCTTCTCAG	26	60.5
	Pin II	RcPDAT1-Pin-F	5'-TTGCCGCTATAGACCCTGCAATGTGACCCTAGAC	34	70.6
		Pin-pUC19-EZC-R	5'-TAGAGGATCCCCTGTAAATTATCTCACTTTATTAAGTTTTCTA	43	63.8
Set03	Napin	pUC19-Napin-EZC-F	5'-AGCTCGGTACCCTCTTCATCGGTGATTGATTCCTTC	36	70.1
Napin-RcLPCAT-Nos		Napin-R	5'-CCATGGTGTATGTTTTTAATCTTGTTTG	28	57.6
	RcLPCAT	Napin-RcLPCAT-F	5'-CATACACCATGGATGGATTTAGACTTGGAATCAATGG	37	65.9
		RcLPCAT-R	5'-TCACTCATCCTTCCGTGTTTTAGAC	25	59.8
	Nos	RcLPCAT-Nos-F	5'-AAGGATGAGTGAGATCGTTCAAACATTTGGCAATAAAG	38	66.4
		Nos-Puc19-EZC-R	5'-TAGAGGATCCCCCCGATCTAGTAACATAGATGACACCG	38	69.6
Set04	Phaseolin	pUC19-Phas-EZC-F	5'-AGCTCGGTACCCCATTGTACTCCCAGTATCATTATAGTG	39	69
Phas-RcDGAT2-PinII		Phas-R	5'-AGTAGAGTAGTATTGAATATGAGTTGGG	28	57.2
	RcDGAT2	Phas-RcDGAT2-F	5'-TACTACTCTACTATGGGGGAAGAAGCGAATCA	32	64.7
		RcDGAT2-R	5'-TCAAAGAATTTCAAGTGTAAGGTCTG	26	57.1
	Pin II	RcDGAT2-Pin-F	5'-GAAATTCTTTGAACCCTGCAATGTGACCCTAG	32	65.1
		Pin-pUC19-EZC-R	5'-TAGAGGATCCCCTGTAAATTATCTCACTTTATTAAGTTTTCTA	43	63.8
Set05	AtFAE	pUC19-AtFAE-EZC-F	5'-AGCTCGGTACCCCTAGTAGATTGGTTGGTTGGTTTCC	37	71.2
AtFAE1-RcPDAT1-2-PinII		AtFAE-R	5'-CTGCTCTGTTTGTGTCGGAAAATAATGG	28	62.2
	RcPDCT	AtFAE-RcPDCT-F	5'-CAAACAGAGCAGATGAAATCCACCGTCCCTCC	32	69
		RcPDCT-R	5'-TTAACTAAACAAAGAAGACTCTTTAGCAAC	30	58.2
	Nos	RcPDCT-Nos-F	5'-TTGTTTAGTTAAGATCGTTCAAACATTTGGCAATAA	36	62.5
		Nos-Puc19-EZC-R	5'-TAGAGGATCCCCCCGATCTAGTAACATAGATGACACCG	38	69.6
*The red part has the same base sequence as the vector, and the green part has the same base sequence as the connecting gene

## Sheet: Table S9
Table S9. Primers were used in this study.
Primer name	Primer sequence (5'-3')	bp	Tm	Purpose
RcFAH12-RT-For	5`-CTCGAGCGAGACGAAGTGTT	20	59.2℃	Reverse transcriptase PCR
RcPDAT1-2-RT-For	5`-ATCTGGGGTGGCCTTGATTG	20	59℃	Reverse transcriptase PCR
RcDGAT2-RT-For	5`-CACGCACTGTTAGCGTTGAG	20	58.9℃	Reverse transcriptase PCR
RcPDCT-RT-For	5`-CTTGACCTCCGTCAACGACA	20	59℃	Reverse transcriptase PCR
RcLPCAT-RT-For	5`-TGGGGCTTTCTTGTCATACC	20	56.5℃	Reverse transcriptase PCR
RcLPCAT-RT-Rev	5`-CCATGCAAATAGCAGCTTGA	20	55.8℃	Reverse transcriptase PCR
RcFAH12-qRT-For	5`-GTTGGCTTGGGTAATGCGTATC	22	59℃	Quantitative RT-PCR
RcFAH12-qRT-Rev	5`-GGAGCCAATCCCATTCCGAT	20	58.9℃	Quantitative RT-PCR, RT
RcPDAT1-2-qRT-For	5`-ACCAGATGCTCCTGAGATGGA	21	59.3℃	Quantitative RT-PCR
RcPDAT1-2-qRT-Rev	5`-TTCTCGCTTCCACCTGTCAC	20	59℃	Quantitative RT-PCR, RT
RcDGAT2-qRT-For	5`-CTGTGTTTCGCACACCAGTTT	21	58.9℃	Quantitative RT-PCR
RcDGAT2-qRT-Rev	5`-GTCTCTTGAACTCCACCGGG	20	59.1℃	Quantitative RT-PCR, RT
RcPDCT-qRT-For	5`-CGCTCGATATGAGAAGAATGCAG	23	58.7℃	Quantitative RT-PCR
RcPDCT-qRT-Rev	5`-AGAATGCCAGCACCTACACC	20	59.1℃	Quantitative RT-PCR, RT
RcLPCAT-qRT-For	5`-GCTTGCATGAAACGATTGCAG	21	58.4℃	Quantitative RT-PCR
RcLPCAT-qRT-Rev	5`-TGGAAGGCCTTGCTGGTTTA	20	58.5℃	Quantitative RT-PCR
LfKCS3-Full-For	5`-ATGACATCTCTAAACATAAAGCTC	24	53.8℃	Cloning
LfKCS3-Full-Rev	5`-CTAAGACTTACCATTTTCTACACA	24	53.4℃	Cloning
RcWRI1-Full-For	5`-ATGAAGAGGTCTCCTACTTC	20	52.2℃	Cloning
RcWRI1-Full-Rev	5`-TCAAACAGAATAGTTACAACAAG	23	52℃	Cloning
DT1-BsF-AtFAE1	5`-ATATATGGTCTCGATTGCTGCAAAAGTCTTCCGCGGGTT	39	71.7℃	CRISPR
DT1-F0-AtFAE1	5`-TGCTGCAAAAGTCTTCCGCGGGTTTTAGAGCTAGAAATAGC	41	71.8℃	CRISPR
DT2-R0-AtFAE1	5`-AACAAGTTAACCCTAGAGAGATCAATCTCTTAGTCGACTCTAC	43	67.1℃	CRISPR
DT2-BsR-AtFAE1	5`-ATTATTGGTCTCGAAACAAGTTAACCCTAGAGAGATCAA	39	65.6℃	CRISPR
qRT-ACT2-For	5`-ACACTGTGCCAATCTACGAGGGTT	24	63.1℃	Quantitative RT-PCR, RT
qRT-ACT2-Rev	5`-ATTTCACGCTCTGCTGTTGTGGTG	24	63.3℃	Quantitative RT-PCR, RT
eIF4a-RT-For	5`-CGTGGTTTCAAGGACCAGAT	20	56.8℃	Reverse transcriptase PCR
eIF4a-RT-Rev	5`-ATTGATCGCAACACCCTTTCT	21	57.2℃	Reverse transcriptase PCR
eIF4a-qRT-For	5`-TGACCACACAGTCTCTGCAA	20	58.2℃	Quantitative RT-PCR
eIF4a-qRT-Rev	5`-ACCAGGGAGACTTGTTGGAC	20	58.3℃	Quantitative RT-PCR
